# Supplementary material for: Classification of Protein Sequences by a Novel Alignment-Free Method on Bacterial and Virus Families
Source: Genes (Basel). 2022 Sep 27;13(10):1744. doi: 10.3390/genes13101744 (PMC9602327; doi:10.3390/genes13101744)
Supplement: Supplementary file 1 [file genes-13-01744-s001.zip]

Archive with 1 entries (1 files):
- genes-1912300-supplementary.pdf
